# Supplementary material for: Integration of Random Forest Classifiers and Deep Convolutional Neural Networks for Classification and Biomolecular Modeling of Cancer Driver Mutations
Source: Front Mol Biosci. 2019 Jun 11;6:44. doi: 10.3389/fmolb.2019.00044 (PMC6579812; doi:10.3389/fmolb.2019.00044)
Supplement: Supplementary file 1 [file Table_1.xlsx]

## Sheet: Supplementary Table S1
			Supplementary Table S1. The description of the evolutionary and functional features used in machine learning predictions of cancer driver mutations.
Index	Name	Type	Description	Category	Information used	Reference	Method specifics
1	Chrom	Factor	Chromosome
2	Pos	Numeric	Position (1-based) based on hg19
3	Ref	Factor	Reference allele
4	Alt	Factor	Observed allele
5	dbSNP_id	Factor	rs ID in dbSNP
6	GeneID	Factor	ENSEMBL GeneID
7	FeatureID	Factor	ENSEMBL feature ID (Transcript ID or regulatory feature ID)
8	CCDS	Factor	Consensus Coding Sequence ID
9	GeneName	Factor	GeneName provided in ENSEMBL annotation
10	Uniprot_acc	Factor	Uniprot accession number
11	Uniprot_id	Factor	Uniprot ID number
12	refcodon	Factor	reference codon
13	oAA	Factor	Reference amino acid
14	nAA	Factor	Observed amino acid
15	priPhCons	Numeric	Primate PhastCons conservation score (excl. human)	conservation score	DNA sequence conservation	33
16	mamPhCons	Numeric	Mammalian PhastCons conservation score (excl. human)	conservation score	DNA sequence conservation	33
17	verPhCons	Numeric	Vertebrate PhastCons conservation score (excl. human)	conservation score	DNA sequence conservation	33
18	priPhyloP	Numeric	Primate PhyloP score (excl. human)	conservation score	DNA sequence conservation	23
19	mamPhyloP	Numeric	Mammalian PhyloP score (excl. human)	conservation score	DNA sequence conservation	23
20	verPhyloP	Numeric	Vertebrate PhyloP score (excl. human)	conservation score	DNA sequence conservation	23
21	GerpN	Numeric	Neutral evolution score defined by GERP++	conservation score	DNA sequence conservation	45	position-specific ‘rejected substitutions’ scores
22	GerpS	Numeric	Rejected Substitution' score defined by GERP++	conservation score	DNA sequence conservation	45	position-specific ‘rejected substitutions’ scores
23	GerpRS	Numeric	Gerp element score	conservation score	DNA sequence conservation	45	position-specific ‘rejected substitutions’ scores
24	GerpRSpval	Numeric	Gerp element p-Value	conservation score	DNA sequence conservation	45	position-specific ‘rejected substitutions’ scores
25	SiPhy_rate_A	Numeric	The estimated stationary distribution of A, C, G and T at the site	conservation score	Inferred nucleotide substitution pattern per site	46	SiPhy estimates stationary distribution of different nucleotides at a site
26	SiPhy_rate_C	Numeric	The estimated stationary distribution of A, C, G and T at the site	conservation score	Inferred nucleotide substitution pattern per site	46
27	SiPhy_rate_G	Numeric	The estimated stationary distribution of A, C, G and T at the site	conservation score	Inferred nucleotide substitution pattern per site	46
28	SiPhy_rate_T	Numeric	The estimated stationary distribution of A, C, G and T at the site	conservation score	Inferred nucleotide substitution pattern per site	46
29	SiPhy_score	Numeric	SiPhy score	conservation score	Inferred nucleotide substitution pattern per site	46
30	Grantham	Numeric	Grantham score	functional score	indicates differences of physicochemical properties between amino acids, and the larger the difference score, the more likely a SNV would affect protein function		indicates differences of physicochemical properties between amino acids
31	SIFT_score	Numeric	SIFT score	functional score	Protein sequence conservation among homologs	37	measures functional changes of the encoded protein for a nonsynonymous SNV
32	SIFT_pred	Factor	SIFT prediction category	prediction category	Protein sequence conservation among homologs	37	measures functional changes of the encoded protein for a nonsynonymous SNV
33	Polyphen2_HDIV_score	Numeric	Polyphen2 score based on HumDiv	functional score	calculates a set of features for a SNV based on the encoded protein structure, and trains a naıve Bayes model to identify the structural and functional effect of the SNV	38	one of the scores from PolyPhen-2 trained on HumDiv dataset
34	Polyphen2_HDIV_pred	Factor	Polyphen2 prediction category based on HumDiv	prediction category	calculates a set of features for a SNV based on the encoded protein structure, and trains a naıve Bayes model to identify the structural and functional effect of the SNV	38	one of the scores from PolyPhen-2 trained on HumDiv dataset
35	Polyphen2_HVAR_score	Numeric	Polyphen2 score based on HumVar	functional score	calculates a set of features for a SNV based on the encoded protein structure, and trains a naıve Bayes model to identify the structural and functional effect of the SNV	38	one of the scores from PolyPhen-2 trained on HumVar dataset
36	Polyphen2_HVAR_pred	Factor	Polyphen2 prediction category based on HumVar	functional score	calculates a set of features for a SNV based on the encoded protein structure, and trains a naıve Bayes model to identify the structural and functional effect of the SNV	38	one of the scores from PolyPhen-2 trained on HumVar dataset
37	LRT_score	Numeric	LRT score	functional score	the log-likelihood ratio of the conserved relative to the neutral model	39
38	LRT_pred	Factor	LRT prediction category	prediction category	the log-likelihood ratio of the conserved relative to the neutral model	39
39	MutationTaster_score	Numeric	MutationTaster score	functional score	DNA sequence conservation, splice site prediction, mRNA stability prediction and protein feature annotations	41
40	MutationTaster_pred	Factor	MutationTaster prediction category	prediction category	DNA sequence conservation, splice site prediction, mRNA stability prediction and protein feature annotations	41
41	MutationAssessor_score	Numeric	MutationAssessor score	functional score	Sequence homology of protein families and subfamilies within and between species	40
42	MutationAssessor_pred	Factor	MutationAssessor prediction category	prediction category	Sequence homology of protein families and subfamilies within and between species	40
43	FATHMM_score	Numeric	FATHMM score	functional score	Sequence homology	44	cancer-specific feature
44	FATHMM_pred	Factor	FATHMM prediction category	prediction category	Sequence homology	44	cancer-specific feature
45	RadialSVM_score	Numeric	dbNSFP SVM based ensemble prediction score	ensemble score	machine-learning integrated feature based on 10 component scores (SIFT, PolyPhen-2 HDIV, PolyPhen-2 HVAR, Gerp++, MutationTaster, Mutation Assessor, FATHMM, LRT, SiPhy, PhyloP)	56	ensemble-based predictor developed using SVM model
46	RadialSVM_pred	Factor	dbNSFP SVM based ensemble prediction category	prediction category	machine-learning integrated feature based on 10 component scores (SIFT, PolyPhen-2 HDIV, PolyPhen-2 HVAR, Gerp++, MutationTaster, Mutation Assessor, FATHMM, LRT, SiPhy, PhyloP)	56	ensemble-based predictor developed using SVM model
47	LR_score	Numeric	dbNSFP logistic regression based ensemble prediction score	ensemble score	machine-learning integrated feature based on 10 component scores (SIFT, PolyPhen-2 HDIV, PolyPhen-2 HVAR, Gerp++, MutationTaster, Mutation Assessor, FATHMM, LRT, SiPhy, PhyloP)	56	ensemble-based predictor developed using LR model
48	LR_pred	Factor	dbNSFP logistic regression based ensemble prediction category	prediction category	machine-learning integrated feature based on 10 component scores (SIFT, PolyPhen-2 HDIV, PolyPhen-2 HVAR, Gerp++, MutationTaster, Mutation Assessor, FATHMM, LRT, SiPhy, PhyloP)	56	ensemble-based predictor developed using LR model
49	CADD_C_score	Numeric	CADD SVM raw score	ensemble score	63 distinct variant annotation retrieved from Ensembl Variant Effect Predictor (VEP), data from the ENCODE project and information from UCSC genome browser tracks	47
50	CADD_phred_like_score	Numeric	Scaled CADD C scores	ensemble score	63 distinct variant annotation retrieved from Ensembl Variant Effect Predictor (VEP), data from the ENCODE project and information from UCSC genome browser tracks	47
51	GWAVA_region_score	Numeric	GWAVA score based on control set composed of all 1KG variants in the 1 kb surrounding each of the HGMD variants	Genome-Wide Annotation of Variants score	predicts the functional effect of non-coding genetic SNVs based on sequence-based properties and a large set of annotations of non-coding elements from the ENCODE and GENCODE projects	48
52	GWAVA_tss_score	Numeric	GWAVA score based on control set matched for distance to the nearest TSS genome-wide	Genome-Wide Annotation of Variants score	predicts the functional effect of non-coding genetic SNVs based on sequence-based properties and a large set of annotations of non-coding elements from the ENCODE and GENCODE projects	48
53	GWAVA_unmatched_score	Numeric	GWAVA score based on control set composed of random selected SNVs	Genome-Wide Annotation of Variants score	predicts the functional effect of non-coding genetic SNVs based on sequence-based properties and a large set of annotations of non-coding elements from the ENCODE and GENCODE projects	48
54	MSRV_HVAR_score	Numeric	MSRV score based on HumVar	ensemble score	applies an ensemble learning approach with a set of 24 physiochemical properties and 2 conservation scores to prioritize disease-causing nonsynonymous SNVs	57	MSRV score based on HumVar database
55	MSRV_HVAR_pred	Factor	MSRV prediction category based on HumVar	prediction category	applies an ensemble learning approach with a set of 24 physiochemical properties and 2 conservation scores to prioritize disease-causing nonsynonymous SNVs	57	MSRV prediction category based on HumVar database
56	MSRV_HGMD_score	Numeric	MSRV score based on HGMD	ensemble score	applies an ensemble learning approach with a set of 24 physiochemical properties and 2 conservation scores to prioritize disease-causing nonsynonymous SNVs	57	MSRV score based on HGMD database
57	MSRV_HGMD_pred	Factor	MSRV prediction category based on HGMD	prediction category	applies an ensemble learning approach with a set of 24 physiochemical properties and 2 conservation scores to prioritize disease-causing nonsynonymous SNVs	57	MSRV prediction category based on HGMD database
58	SinBAD_HVAR_score	Numeric	SinBAD score based on HumVar	ensemble score	adopts a logistic regression model with 90 binary features obtained from multiple sequence alignment tomeasure functional effects of mutations in protein coding regions, promoter regions and introns	83	SinBAD score based on HumVar database
59	SinBAD_HVAR_pred	Factor	SinBAD prediction category based on HumVar	prediction category	adopts a logistic regression model with 90 binary features obtained from multiple sequence alignment tomeasure functional effects of mutations in protein coding regions, promoter regions and introns	83	SinBAD prediction category based on HumVar database
60	SinBAD_HGMD_score	Numeric	SinBAD score based on HGMD	ensemble score	adopts a logistic regression model with 90 binary features obtained from multiple sequence alignment tomeasure functional effects of mutations in protein coding regions, promoter regions and introns	83	SinBAD score based on HGMD database
61	SinBAD_HGMD_pred	Factor	SinBAD prediction category based on HGMD	prediction category	adopts a logistic regression model with 90 binary features obtained from multiple sequence alignment tomeasure functional effects of mutations in protein coding regions, promoter regions and introns	83	SinBAD prediction category based on HGMD database
62	minDistTSS	Numeric	Distance to closest Transcribed Sequence Start (TSS)
63	minDistTSE	Numeric	Distance to closest Transcribed Sequence End (TSE)
64	Uniprot_aapos	Numeric	Amino acid position as to Uniprot
65	Interpro_domain	Factor	Domain or conserved site on which the variant locates
66	codonpos	Numeric	Position on the codon (1, 2 or 3)
67	aapos	Numeric	Amino acid position as to the protein
68	cDNApos	Numeric	Base position from transcription start
69	relcDNApos	Numeric	Relative position in transcript
70	CDSpos	Numeric	Base position from coding start
71	relCDSpos	Numeric	Relative position in coding sequence
72	protPos	Numeric	Amino acid position from coding start
73	relProtPos	Numeric	Relative position in protein codon
74	Dst2Splice	Numeric	Distance to splice site in 20bp; positive: exonic, negative: intronic
75	Dst2SplType	Numeric	Closest splice site is ACCEPTOR or DONOR
76	Exon	Numeric	Total number of exons
77	Intron	Numeric	Total number of introns
